# Supplementary material for: Effect of Switching to Once-Weekly Semaglutide on Non-Alcoholic Fatty Liver Disease: The SWITCH-SEMA 1 Subanalysis
Source: Pharmaceutics. 2023 Aug 20;15(8):2163. doi: 10.3390/pharmaceutics15082163 (PMC10459529; doi:10.3390/pharmaceutics15082163)
Supplement: Supplementary file 1 [file pharmaceutics-15-02163-s001.zip]

Archive with 2 entries (2 files):
- Supple Figures_20230815.pptx
- Supple Tables_20230817.pdf
